# Supplementary material for: Variation in Human Milk Composition Is Related to Differences in Milk and Infant Fecal Microbial Communities
Source: Microorganisms. 2021 May 27;9(6):1153. doi: 10.3390/microorganisms9061153 (PMC8230061; doi:10.3390/microorganisms9061153)
Supplement: Supplementary file 1 [file microorganisms-09-01153-s001.zip]

Archive with 6 entries (6 files):
- 210520 INSPIRE_milk_composition_and_microbes SUPPLEMENT.pdf
- FIGURE S1.pdf
- FIGURE S2.pdf
- FIGURE S3.pdf
- FIGURE S4.pdf
- Supplementary_file_decontam.Rmd
