# Supplementary material for: Variation in Human Milk Composition Is Related to Differences in Milk and Infant Fecal Microbial Communities
Source: Microorganisms. 2021 May 27;9(6):1153. doi: 10.3390/microorganisms9061153 (PMC8230061; doi:10.3390/microorganisms9061153)
Supplement: Supplementary file 1 [file microorganisms-09-01153-s001.zip › Supplementary_file_decontam.Rmd]

---
title: "Identification and removal of contaminant ASVs from milk samples"
output:
  html_document:
    df_print: paged
  pdf_document: default
editor_options:
  chunk_output_type: console
---

# Load packages and Import files
```{r loadImport}

library(phyloseq)
library(ggplot2)
library(decontam)
theme_set(theme_bw())

ps <- readRDS("<< phyloseq object >>")

```

# Run Decontam on ETR samples
```{r DecontamETR}

# Subset phyloseq object to milk samples of interest  ("ETR")
ps.milk <- subset_samples(ps, typeSample == "milk" | typeSample == "blanks")
ps.milk <- subset_samples(ps.milk, Population == "ETR" | typeSample == "blanks")
ps.milk <- subset_samples(ps.milk, Population == "ETR" | sampleNames == "Neg1" |
                 sampleNames == "Neg2" |
                 sampleNames == "Neg3" |
                 sampleNames == "Neg4" |
                 sampleNames == "Neg5" )

ps.milk <- prune_taxa(taxa_sums(ps.milk) >= 1, ps.milk) # remove 0 count taxa

# Run isNotContaminant
sample_data(ps.milk)$is.neg <- sample_data(ps.milk)$typeSample == "blanks"
isNotcontamdf.prev05 <- isNotContaminant(ps.milk, method="prevalence", neg="is.neg", threshold=0.5, detailed = TRUE)
table(isNotcontamdf.prev05$not.contaminant) # Check the number of ASVs that are TRUE ASVs as opposed to contaminants ("FALSE")

## Examine the number of times these ASVs were observed in negative controls and samples
# Make phyloseq object of presence-absence in negative controls
ps.milk.neg <- prune_samples(sample_data(ps.milk)$typeSample == "blanks", ps.milk)
ps.milk.neg.presence <- transform_sample_counts(ps.milk.neg, function(abund) 1*(abund>0))
# Make phyloseq object of presence-absence in true positive samples
ps.milk.pos <- prune_samples(sample_data(ps.milk)$typeSample == "milk", ps.milk)
ps.milk.pos.presence <- transform_sample_counts(ps.milk.pos, function(abund) 1*(abund>0))
# Make data.frame of prevalence in positive and negative samples
df.isNotContaminant <- data.frame(prevalence.pos=taxa_sums(ps.milk.pos.presence), prevalence.neg=taxa_sums(ps.milk.neg.presence),
                      notContam.prev=isNotcontamdf.prev05$not.contaminant)
set.seed(42)
ps.milk_p2 <- ggplot(data=df.isNotContaminant, aes(x=prevalence.neg, y=prevalence.pos, color=notContam.prev)) + 
  geom_jitter(aes(fill=notContam.prev), colour="black",pch=21, size=3, alpha = 0.6, width = 0.2) +
  scale_color_manual(values = c("FALSE" = "#bd0026", "TRUE" = "#253494"), name = "Not a Contaminant") + 
  scale_fill_manual(values = c("FALSE" = "#bd0026", "TRUE" = "#253494"), name = "Not a Contaminant") +
  labs(title = "isNotContaminant", x = "Prevalence in Kit Negatives", y = "Prevalence in Samples") +
  theme(aspect.ratio = 1, legend.position = "bottom") +
  theme(panel.grid.major = element_blank(), panel.grid.minor = element_blank(), panel.background = element_blank()) +
  scale_x_continuous(breaks=scales::pretty_breaks())
ps.milk_p2

# Remove the likely contaminants from the phyloseq object
ps.milk_clean <- prune_taxa(isNotcontamdf.prev05$not.contaminant, ps.milk)

# Subset to just the ETR milk samples and remove 0 abundance taxa and samples
ps.milk_clean <- subset_samples(ps.milk_clean, typeSample == "milk")
ps.milk_clean <- prune_taxa(taxa_sums(ps.milk_clean) >= 1, ps.milk_clean)
ps.milk_clean <- prune_samples(sample_sums(ps.milk_clean) >= 1, ps.milk_clean)

```


# Run Decontam on the remaining samples
```{r DecontamOTHERS}

# Subset phyloseq object to samples of interest ("Others")
ps.milk.others <- subset_samples(ps, typeSample == "milk" | typeSample == "blanks")
ps.milk.others <- subset_samples(ps.milk.others, Population != "ETR" | typeSample == "blanks") 
# Subset to include only the non-ETR sample associated blanks
ps.milk.others <- subset_samples(ps.milk.others, sampleNames != "Neg1" &
                 sampleNames != "Neg2" &
                 sampleNames != "Neg3" &
                 sampleNames != "Neg4" &
                 sampleNames != "Neg5" )
ps.milk.others <- prune_taxa(taxa_sums(ps.milk.others) >= 1, ps.milk.others) # remove 0 count taxa

# Run isNotContaminant
sample_data(ps.milk.others)$is.neg <- sample_data(ps.milk.others)$typeSample == "blanks"
isNotcontamdf.others.prev05 <- isNotContaminant(ps.milk.others, method="prevalence", neg="is.neg", threshold=0.5, detailed = TRUE)
table(isNotcontamdf.others.prev05$not.contaminant) # Check the number of ASVs that are TRUE ASVs as opposed to contaminants ("FALSE")

## Examine the number of times these ASVs were observed in negative controls and samples
# Make phyloseq object of presence-absence in negative controls
ps.milk.others.neg <- prune_samples(sample_data(ps.milk.others)$typeSample == "blanks", ps.milk.others)
ps.milk.others.neg.presence <- transform_sample_counts(ps.milk.others.neg, function(abund) 1*(abund>0))
# Make phyloseq object of presence-absence in true positive samples
ps.milk.others.pos <- prune_samples(sample_data(ps.milk.others)$typeSample == "milk", ps.milk.others)
ps.milk.others.pos.presence <- transform_sample_counts(ps.milk.others.pos, function(abund) 1*(abund>0))
# Make data.frame of prevalence in positive and negative samples
df.isNotContaminant.others <- data.frame(prevalence.pos=taxa_sums(ps.milk.others.pos.presence), prevalence.neg=taxa_sums(ps.milk.others.neg.presence),
                      notContam.prev=isNotcontamdf.others.prev05$not.contaminant)
set.seed(42)
ps.milk.others_p2 <- ggplot(data=df.isNotContaminant.others, aes(x=prevalence.neg, y=prevalence.pos, color=notContam.prev)) + 
  geom_jitter(aes(fill=notContam.prev), colour="black",pch=21, size=3, alpha = 0.6, width = 0.2) +
  scale_color_manual(values = c("FALSE" = "#bd0026", "TRUE" = "#253494"), name = "Not a Contaminant") + 
  scale_fill_manual(values = c("FALSE" = "#bd0026", "TRUE" = "#253494"), name = "Not a Contaminant") +
  labs(title = "isNotContaminant", x = "Prevalence in Kit Negatives", y = "Prevalence in Samples") +
  theme(aspect.ratio = 1, legend.position = "bottom") +
  theme(panel.grid.major = element_blank(), panel.grid.minor = element_blank(), panel.background = element_blank()) +
  scale_x_continuous(breaks=scales::pretty_breaks())
ps.milk.others_p2

# Remove the likely contaminants from the phyloseq object
ps.milk.others_clean <- prune_taxa(isNotcontamdf.others.prev05$not.contaminant, ps.milk.others)

# Subset to just the Other milk samples and remove 0 abundance taxa and samples
ps.milk.others_clean <- subset_samples(ps.milk.others_clean, typeSample == "milk")
ps.milk.others_clean <- prune_taxa(taxa_sums(ps.milk.others_clean) >= 1, ps.milk.others_clean)
ps.milk.others_clean <- prune_samples(sample_sums(ps.milk.others_clean) >= 1, ps.milk.others_clean)

```

# Merge decontam filtered phyloseq obejects
```{r merge}

ps.clean <- merge_phyloseq(ps.milk_clean, ps.milk.others_clean)

saveRDS(ps.clean, "<< cleaned phyloseq object >>")

```


#Session information
```{r session info}

sessionInfo()

```
